# Supplementary material for: Single-cell profiling reveals the trajectories of natural killer cell differentiation in bone marrow and a stress signature induced by acute myeloid leukemia
Source: Cell Mol Immunol. 2020 Nov 25;18(5):1290–304. doi: 10.1038/s41423-020-00574-8 (PMC8093261; doi:10.1038/s41423-020-00574-8)
Supplement: Supplementary file 9 — Table S1 [file 41423_2020_574_MOESM9_ESM.xlsx]

## Sheet: Table 1A
A
hNK_Bm1,2,3		hNK_Bm4
Gene	Adj p-value	Gene	Adj p-value
FCER1G	7.75373e-159	HBA1	0
CD7	1.24272e-93	PTMS	0
KLRB1	1.19037e-85	LAG3	0
TYROBP	1.61531e-81	HBA2	8.13391e-295
CD160	3.49766e-70	GZMH	1.06088e-206
ACTG1	5.16411e-48	CD3E	1.37819e-155
XCL2	1.70121e-46	HLA-DPB1	3.2788e-129
IL2RB	7.15555e-41	CCL5	6.19285e-92
EIF3G	1.16394e-38	S100A6	3.05098e-88
XCL1	1.21816e-37	LINC01871	6.49224e-79
JUNB	6.01382e-36	CEBPB	6.87843e-61
IER2	1.59528e-35	S100A4	4.5987e-50
GZMK	5.18716e-30	TRBC1	4.15396e-49
CMC1	3.07072e-28	CD52	3.28888e-48
FOS	1.56981e-27	HLA-DRB1	1.15902e-46
AREG	5.5499e-27	EFHD2	3.52333e-40
GSN	1.98995e-26	HLA-DPA1	4.37956e-39
JAK1	1.26402e-24	SIAH2	5.80991e-35
BST2	1.84525e-24	SUN2	6.23805e-34
C1orf162	9.73285e-24	LGALS1	6.50614e-34
KLRC1	4.12797e-23	ASCL2	1.27229e-32
ZFP36	8.74288e-23	SSBP4	1.54812e-32
EEF1B2	2.16957e-20	PTP4A2	3.46357e-32
CD69	1.21175e-19	PCSK7	3.89785e-32
TMIGD2	5.26551e-19	IL32	3.73125e-31
NFKBIA	5.33563e-19	CMPK1	1.22379e-29
CORO1A	4.96158e-18	NEAT1	5.97773e-28
GCHFR	6.65357e-18	ZFP36L2	1.43714e-26
CLIC3	1.07809e-17	TRDC	4.64363e-26
LAIR2	2.29115e-17	ZEB2	4.95233e-25
HSPA5	1.65673e-16	POLR2J3.1	6.7868e-22
GYPC	3.06522e-16	RASAL3	2.74861e-21
IFITM1	3.34276e-15	FLNA	9.46359e-21
NUCB2	7.74442e-15	FMNL1	1.88947e-19
MTRNR2L12	2.30378e-14	RAC1	2.31667e-18
MAP3K8	2.60736e-14	PPP2R5C	4.82183e-18
HSP90AB1	3.28428e-14	KLF2	5.24477e-17
PABPC1	2.31596e-12	ABHD17A	7.79918e-17
MATK	3.4341e-12	H1FX	2.43698e-16
CNN2	7.2227e-12	CRIP1	1.64623e-15
C8orf59	1.22805e-11	CLEC2D	4.51797e-15
PIK3R1	1.39926e-11	LAMP1	4.58488e-15
RAC2	2.96123e-11	GTF3C1	1.39287e-14
AC245014.3	4.40384e-11	C12orf75	2.24098e-14
SLC25A5	5.91654e-11	AAK1	4.66852e-12
GZMM	3.06047e-10
APMAP	3.19069e-10
RAMP1	3.50736e-10
PDIA3	3.60237e-10
ITM2A	1.3111e-09
RHOC	2.07462e-09
GSTP1	2.22002e-09
TRAPPC6A	2.22573e-09
HIST1H4C	2.44285e-09
ALOX5AP	3.39722e-09
HIST1H1D	5.34972e-09
SIGLEC7	7.03322e-09
LTB	1.50052e-08
CCL3	1.69856e-08
IFRD1	2.70715e-08
HIST1H1C	3.24055e-08
IRF8	4.23383e-08
MRPL14	5.48426e-08
TUBA1B	6.31183e-08
HMOX2	6.50404e-08
IFITM3	6.64091e-08
LEPROTL1	2.80004e-07
PRMT1	8.81273e-07
UROS	8.98593e-07
LAT2	9.49874e-07
PTGDR	1.02725e-06
BEX4	5.45023e-06
YPEL5	0.000806905

## Sheet: Table 1B
B
Conventional NK cells		Adaptive NK cells
Gene	Adj p-value	Gene	Adj p-value
TCF4	5.57975e-42	TTC16	3.35273e-34
IL18RAP	1.70076e-37	CADM1	7.61442e-32
CD79A	3.31098e-28	KLRC2	3.16117e-29
CABLES1	1.42487e-23	SGCD	2.49365e-21
KIT	1.73766e-21	DCP1B	2.2215e-17
ZBTB16	2.04775e-20	PRDM1	1.70152e-15
POU2AF1	3.42035e-20	DRAXIN	2.41018e-15
ORAI2	1.62546e-18	MIAT	3.46534e-14
CYSLTR1	4.67743e-18	CAMK2N1	3.386e-13
RUNX2	5.03678e-18	LOC283177	4.71031e-13
P2RX1	1.59169e-17	NCAPH	5.14891e-13
RTKN	4.57647e-17	MYO6	6.10289e-13
KLRC1	5.33424e-16	SBK1	6.94471e-13
SCRN1	7.04582e-16	CCL5	8.65529e-13
MFGE8	1.46898e-14	GRAP2	1.33453e-12
BLNK	1.77235e-14	RAB11FIP5	1.63586e-12
CD83	2.87536e-14	JAKMIP1	5.28489e-12
NAPSB	3.39362e-14	CORO2A	1.25657e-11
GSN	3.601e-14	B3GAT1	4.37241e-11
LINC00926	5.15124e-14	SATB2	5.29865e-11
ADGRG3	6.44483e-14	PDGFRB	1.0227e-10
IGF2BP2	6.55539e-14	CD6	1.81276e-10
APP	6.55539e-14	EPB41L4A	3.19585e-10
FCRLA	1.94036e-13	GDPD5	3.3407e-10
JCHAIN	2.44169e-13	F8	3.95657e-10
MEF2C	3.11698e-13	LMTK3	3.97323e-10
SLC9A7	3.94782e-13	RCAN2	5.85879e-10
GNG7	1.12717e-12	GZMH	1.0162e-09
FHL3	1.12717e-12	GOLM1	4.07368e-09
LGALS9B	1.35398e-12	ITPRIPL1	4.51983e-09
PTK2	2.47918e-12	NUAK1	5.79667e-09
BANK1	2.50818e-12	KLRAP1	8.9679e-09
HVCN1	2.91172e-12	TRG-AS1	1.08514e-08
TNFRSF13C	3.88639e-12	PPFIA3	1.92053e-08
HDAC9	4.87491e-12	WNT10B	9.0459e-08
CD24	5.23059e-12	SEPT8	9.45724e-08
BTBD3	5.51325e-12	TPRG1	1.26885e-07
BAALC	5.67129e-12	TOB1	1.65703e-07
BTK	1.31346e-11	CCDC85C	1.66884e-07
MIR378I	2.69413e-11	LINC00944	2.49449e-07
GAB1	4.37241e-11	NSG1	3.07556e-07
FAM129C	5.2096e-11	CDKN2A	3.89791e-07
GPR55	9.11885e-11	DUSP8	8.45156e-07
TRIB2	1.10744e-10	ACTA2	9.51965e-07
TLR10	1.13393e-10	CD2	1.13966e-06
GYLTL1B	1.14035e-10	RGS9	1.20027e-06
CD79B	1.34742e-10	F2R	3.52423e-06
DAPP1	1.37052e-10	PTMS	3.92699e-06
ZNF418	1.42165e-10	ABCD2	4.48195e-06
SOCS6	2.19705e-10	ZBTB38	4.5915e-06
KLHL6	2.64851e-10	TP53TG1	6.74182e-06
CD19	3.69439e-10	LRRC16B	7.8886e-06
LINC00996	3.69439e-10	KIAA1671	1.28796e-05
BLK	3.79447e-10	PAK6	1.38015e-05
PDE7B	3.83353e-10	MXRA7	1.44811e-05
MS4A1	3.94674e-10	C12orf75	1.68462e-05
STAP1	3.97323e-10	FAM131B	1.82722e-05
KIAA0754	4.56232e-10	ATP8B2	1.82722e-05
TOX2	4.92752e-10	FAM53B	2.15131e-05
TCL1A	5.18126e-10	GLB1L2	2.22281e-05
MIR4539	5.85892e-10	CDC14B	2.32142e-05
TTC9	8.20216e-10	FCRL6	2.3865e-05
LTB	9.08092e-10	FCGR3A	2.53934e-05
NCF4	1.12375e-09	PCNXL2	2.76221e-05
CD200	1.48388e-09	HOXC5	3.0333e-05
FCRL2	1.5501e-09	MCOLN2	3.44682e-05
AEBP1	1.55469e-09	MVB12B	4.46386e-05
SPIB	1.55469e-09	ZNF365	4.49426e-05
INF2	1.58978e-09	DSTN	4.64967e-05
ITM2C	1.92519e-09	SOX13	4.90066e-05
MICU3	2.08315e-09	GCNT4	5.0485e-05
AFF3	2.11717e-09	KLRC3	5.28272e-05
CD22	2.11717e-09	LAG3	6.22867e-05
ZNF704	2.27063e-09	CDKN2B	7.0138e-05
MIR4537	2.88872e-09	TMEM255A	8.36405e-05
EBF1	3.29678e-09	GOLGA7B	8.92305e-05
DERL3	4.04527e-09	TMEM173	9.08652e-05
IL1R1	4.14299e-09	NINL	9.55833e-05
IRS2	4.1793e-09	CAPN2	0.000100376
IL12RB2	4.49845e-09	DAPK2	0.000103858
CPNE5	5.43546e-09	ARHGEF28	0.000127054
ZNF135	5.62985e-09	GNAO1	0.000140604
GAPT	5.94562e-09	PBX4	0.000144747
CCR7	6.36981e-09	KIR2DL3	0.000150124
CALCRL	6.71891e-09	CRIP1	0.000150124
SPINT2	7.73508e-09	EPB41L4A-AS2	0.000154225
SNN	9.02374e-09	LINC00943	0.000160766
RFX2	9.78715e-09	PATL2	0.000161773
MAML3	1.24871e-08	FKBP1B	0.000179359
FZD6	1.318e-08	MLF1	0.00019751
PVR	1.31937e-08	EPN2	0.000208761
FAM111B	1.37807e-08	KIF5A	0.000241842
TSPAN13	1.48703e-08	KCNA3	0.000247212
ICOSLG	1.48703e-08	LRFN2	0.000247682
C6orf25	1.59383e-08	ISL2	0.000286674
GRASP	1.72506e-08	LIME1	0.000286965
FCER1G	1.8765e-08	GPR153	0.000302367
BCL7A	1.90229e-08	KLHL4	0.000347989
LY86	1.96291e-08	KIAA1324	0.000371288
LAD1	2.68137e-08	VSTM2B	0.000437234
BTLA	2.68137e-08	CDYL2	0.000500565
CDK14	2.68942e-08	SLC35G2	0.000542056
IL18	3.03172e-08	ATL1	0.00057018
KCNN4	4.12409e-08	FRMPD3	0.000694012
RGS1	4.2802e-08	CXXC4	0.000798908
AATK	4.53859e-08	KLF2	0.000849072
EBI3	4.98926e-08	CLTCL1	0.000879497
PHACTR1	5.427e-08	FAM167A	0.000923817
IGFBP4	5.46247e-08	PPP2R2B	0.000943225
TGM2	5.82641e-08	LRFN3	0.00096525
ADAM28	6.23956e-08	HOXC4	0.000995268
LAPTM4B	6.475e-08	TCERG1L	0.00114634
POU2F2	7.94372e-08	CX3CR1	0.00119533
ANKRD50	8.12106e-08	C1orf177	0.00121114
KIAA0125	8.31081e-08	TSHZ3	0.00127405
JUP	8.3672e-08	FOXD1	0.00129777
ZNF154	9.24826e-08	MYO3B	0.00129777
PLD4	1.03983e-07	TMEM244	0.0013521
ANKRD33B	1.24798e-07	IER5L	0.00157152
MYO1E	1.28211e-07	RASGEF1A	0.00171457
GUCY1A3	1.3039e-07	MID2	0.00172944
TIE1	1.53908e-07	CD3D	0.00173715
RAB31	1.57799e-07	SELM	0.00191605
HLA-DOA	1.73541e-07	TLR3	0.00199703
C19orf38	1.87224e-07	RAB6B	0.00203066
SERPINE2	1.92889e-07	LRRC75A	0.00205597
TRIB1	1.9522e-07	MIR4435-2HG	0.00221927
ZNF629	2.20948e-07	KLRC4	0.00236406
BMP2	2.38684e-07	LTBP4	0.00250041
SNX8	2.54291e-07	CD3E	0.0025077
ALDH2	2.59613e-07	PERP	0.00275381
LDB2	2.6207e-07	S100A4	0.00286751
LRRK2	2.67431e-07	SCN8A	0.00296159
RALGPS2	2.78843e-07	DUSP19	0.00312885
PAX5	2.8094e-07	EDNRB-AS1	0.00321957
FES	2.90574e-07	CRYBB3	0.00365185
WDFY4	3.16178e-07	SCD5	0.00376246
CHML	3.33704e-07	LOC102724094	0.0041397
ZNF814	3.45741e-07	ELOVL4	0.00453673
CLEC17A	3.64143e-07	SPATA6L	0.00458691
TNFRSF25	4.3825e-07	TF	0.00464029
KIAA0226L	4.52729e-07	EFNA5	0.00465798
FLNB	4.7582e-07	SLC45A1	0.00466563
CDCA7L	4.99061e-07	CDKN2B-AS1	0.00483049
OSBPL10	5.58261e-07	OTOF	0.00578179
TBC1D9	6.00744e-07	C1orf61	0.00590809
TTC28	6.04824e-07	CHRNE	0.00598828
SCML1	6.32692e-07	TKTL1	0.00612925
SLC4A10	7.32205e-07	TSPAN2	0.00612925
FAM63A	7.38383e-07	LOC101928988	0.00628276
ALPK1	7.76447e-07	PARD6G	0.00628768
JADE3	9.06022e-07	STXBP6	0.00641649
CLIC4	9.82085e-07	TRPC3	0.00701915
TNFSF11	1.00954e-06	JAKMIP2	0.00729184
TNFRSF11A	1.05927e-06	HEY2	0.00748548
TSPAN33	1.08853e-06	TRIM46	0.00810054
XYLT1	1.23675e-06	SNPH	0.00820851
CCR6	1.51976e-06	HRASLS5	0.00867196
LGALS3BP	1.53824e-06	SLC14A2	0.00870672
DPP4	1.53824e-06	KRTAP5-AS1	0.00901357
GNB4	1.57453e-06	WWTR1	0.00920587
LGALS9C	1.59155e-06	SPTBN5	0.00986263
PDE6G	1.60726e-06	KIR2DL2	0.0107053
CD180	1.64386e-06	SLC14A1	0.0110719
CCL22	1.64386e-06	C16orf45	0.0112736
SRGAP3	1.86012e-06	TJP3	0.0127848
LRRK1	1.86568e-06	ATP1A3	0.0129499
KIF7	1.97877e-06	ST8SIA1	0.0135462
AHR	2.03482e-06	AGAP1	0.0144196
RENBP	2.09879e-06	KCCAT198	0.0150141
ITGAE	2.12065e-06	PTPRM	0.015821
CR2	2.33936e-06	NFIA	0.0160339
HLA-DRA	2.78633e-06	DGKH	0.0166221
GEN1	2.96616e-06	GREB1	0.0166282
COL9A3	3.05071e-06	LINC00565	0.0168987
ZSCAN18	3.06442e-06	NUGGC	0.016915
TBC1D8	3.10274e-06	TUBB4A	0.0169695
TESPA1	3.17628e-06	IL5RA	0.0178324
SLC7A11	3.2034e-06	SGCB	0.018072
KRT73	3.67621e-06	NPR3	0.0181152
TNFAIP8	3.68855e-06	DENND2C	0.0187944
CXorf21	3.71572e-06	CD52	0.0203036
PECAM1	3.85203e-06	CDC14C	0.0205631
ZNF469	3.91958e-06	MUC3A	0.022989
GSG2	4.0253e-06	ERRFI1	0.022989
RASSF2	4.22378e-06	PRSS23	0.0258959
ZNF667-AS1	4.30617e-06	LILRB1	0.0276936
DLL1	4.56507e-06	IMPG1	0.0287717
CNN3	4.77303e-06	GSC	0.0287717
RNF144B	5.48248e-06	SCUBE3	0.0299133
CERS6	5.55638e-06	WNT1	0.0306678
MMRN1	6.00323e-06	EPHX2	0.0310825
KCNC3	6.18357e-06	MAMLD1	0.0317655
TFPI	6.55081e-06	NACAD	0.0375195
USP6NL	6.56988e-06	LAMB1	0.0388919
HLX	6.59517e-06	CHSY3	0.0401269
ZBTB18	6.87642e-06	SHB	0.0402952
CLMN	7.15201e-06	ADAMTSL5	0.0430299
ALCAM	7.51012e-06	LOC101929719	0.0437379
TRAF4	7.82028e-06	TRPC1	0.0441041
KCTD3	8.52394e-06
RNF217	9.31397e-06
C16orf74	9.54659e-06
SWAP70	9.56262e-06
MGLL	1.01309e-05
TNFRSF13B	1.01309e-05
LINC01215	1.0409e-05
CD40	1.0627e-05
GNG11	1.06867e-05
HLA-DMB	1.10472e-05
KRT72	1.21452e-05
MS4A7	1.30757e-05
IFNGR2	1.40154e-05
RUSC2	1.40435e-05
ADRBK2	1.54036e-05
C1orf162	1.58443e-05
SPTSSB	1.60943e-05
PLXNB2	1.71369e-05
LRRC32	1.82722e-05
ID3	1.84516e-05
B3GALNT1	1.88851e-05
SPTLC3	1.89779e-05
DENND5B	1.89779e-05
GPR183	1.95327e-05
SLC2A5	2.10678e-05
WNT10A	2.15131e-05
CD1C	2.17214e-05
PTK7	2.23357e-05
PTGIR	2.23357e-05
SIT1	2.27569e-05
EMILIN2	2.49363e-05
BCL11A	2.59955e-05
KYNU	2.76653e-05
ARNTL2	2.76653e-05
BASP1	2.89754e-05
ADAMTS7	2.93519e-05
SH3PXD2A	3.20592e-05
MACROD2	3.34506e-05
VPREB3	3.49556e-05
NFIX	3.56845e-05
MARCKS	3.57072e-05
SNCA	3.8083e-05
FGD2	4.07455e-05
LAMC1	4.24891e-05
THBS1	4.34985e-05
ELL3	4.51384e-05
SIK1	4.51384e-05
MARCH3	4.51384e-05
ZNF285	4.52069e-05
LOC151174	4.76573e-05
ZIK1	5.30837e-05
RMI2	5.45558e-05
ZNF415	5.94841e-05
SEMA7A	7.09857e-05
MARCKSL1	7.10515e-05
CD27	7.12149e-05
PTGS1	7.28779e-05
NEIL1	7.33138e-05
CXCR5	7.48155e-05
MIR4538	7.64364e-05
CBFA2T3	7.87503e-05
LINC00494	7.88969e-05
DTX4	7.94144e-05
FSCN1	8.13757e-05
PYCR1	8.41122e-05
TIMP2	8.4754e-05
PKIG	8.60786e-05
TRAF3IP2	8.81839e-05
ADAM19	9.13523e-05
GPR15	9.24473e-05
LOC100129034	9.4967e-05
TREML2	9.91353e-05
CCDC106	0.000100376
CTSH	0.000103366
HOXA3	0.000106453
GUCY1B3	0.000106916
ADGRA2	0.000109011
COL19A1	0.000109036
NDST1	0.000110731
PTPRO	0.000118257
LOC100506258	0.000122463
BTBD11	0.000130182
ZNF223	0.000130264
MB21D2	0.000130533
RGS18	0.000138434
UBE2E2	0.000138434
PAG1	0.000138434
CTTNBP2NL	0.000149626
SPRED2	0.000150124
MCTP1	0.000154225
SLAMF1	0.000157298
GRAP	0.000157298
LRRC43	0.000158914
NEK8	0.000158914
AMICA1	0.000162872
ATP8B4	0.000163245
PCDH9	0.000167699
SOX4	0.000188711
GPX7	0.000197352
ZNF772	0.000209832
MGAT3	0.000213756
EREG	0.000229175
SOGA1	0.000230616
IRAK3	0.000237685
HSBP1L1	0.000238903
BEND4	0.000243292
WFDC21P	0.000245797
KMO	0.000247212
FCRL1	0.000248041
LOC102724323	0.000249458
ZNF835	0.000249458
PLEKHO1	0.000257607
OCRL	0.000261241
PPBP	0.000261313
PAWR	0.000270475
FSD1	0.000271062
CD300C	0.000272067
ZNF404	0.000274055
ZNF608	0.000279516
NOXA1	0.000286674
IRAK2	0.000308855
ZDHHC14	0.000312025
MIR631	0.000312578
LCN10	0.000324232
MARCH1	0.000339309
C1orf186	0.000347162
ARSJ	0.000358758
P2RY1	0.000371939
PPP1R26	0.000373154
IL6R	0.000375453
RAB32	0.000384223
ZNF660	0.00039952
TPTEP1	0.000412816
ZNF256	0.000412816
NEK6	0.00042123
LRP5	0.00042151
ATP6V0A1	0.000431708
C9orf91	0.000432599
PSD3	0.000435318
IL13RA1	0.000446727
SLCO4A1	0.000478688
LOC389641	0.000483389
RERE	0.000503196
ALOX5	0.000541237
ZNF385A	0.000545248
GNG8	0.000545248
TTYH3	0.000555271
CDCA7	0.00057018
RGMB	0.000585706
TBC1D12	0.00059241
CELSR1	0.000627592
MAFG	0.000627592
SORT1	0.000638318
AMZ1	0.000690117
SQLE	0.000699327
FCER2	0.000705222
COTL1	0.000705683
SPI1	0.000713488
CEBPD	0.000713488
P2RY14	0.000719853
CPNE2	0.000728312
HLA-DRB1	0.000753019
MPEG1	0.00076716
TRIQK	0.000788043
TUBB6	0.000849072
SYPL1	0.000849072
LINC01480	0.000883638
ZNF516	0.000901185
F13A1	0.000901998
GNA15	0.000904705
SIGLEC6	0.000939624
ATF7IP2	0.000943225
DPPA4	0.000997206
CDC42BPB	0.00100148
COL9A2	0.00102374
DCANP1	0.00104006
MZB1	0.00104375
RGS16	0.00109539
CSF2RB	0.00109539
CYFIP1	0.00113349
RBM47	0.00114634
LHFPL2	0.00115137
LOC100506985	0.00117385
HLA-DQA1	0.0011764
CFP	0.00121083
SLC37A2	0.0012154
PVT1	0.00122197
TP53I3	0.00129777
MYC	0.0013521
ARMC9	0.00137388
DST	0.00137544
KIF13A	0.00137544
LOC646762	0.00137544
P2RX5	0.00138637
ADGRE2	0.00140006
BHLHE41	0.00140006
GIPC3	0.00141496
ZNF667	0.00144829
STARD4-AS1	0.0014842
ADGRA3	0.00153313
HCK	0.0015457
CD55	0.00162666
FAM69B	0.00165997
MPZL2	0.00170716
BCAR3	0.00172944
CARD6	0.00175545
PRICKLE1	0.00191007
RAB13	0.00191007
BEX4	0.00191007
NGFRAP1	0.00191431
GAS6	0.00194397
DSE	0.00194397
RLTPR	0.00198058
CEACAM1	0.00199703
HHEX	0.00199703
RASAL1	0.00204644
GNAQ	0.00211636
ACKR2	0.00214814
MAP10	0.00224288
PTGFRN	0.00225031
SMOX	0.00226597
VMO1	0.00229413
DOK3	0.00238674
DUSP6	0.00242873
NR4A3	0.00242873
SRC	0.00247454
CD300LF	0.00254394
PF4	0.00258456
SYNGR2	0.00261191
GATM	0.00262782
CYGB	0.00265408
CAPG	0.00269735
CLIC2	0.0027331
ZFHX3	0.0027331
KLF4	0.00276656
C1orf220	0.00282973
NUDT10	0.0028661
OSM	0.00286751
RBBP8	0.00296159
LOC101929698	0.00303358
LPP-AS2	0.00313224
DAB2	0.00316526
GZMK	0.00321957
LOC388813	0.0032769
GPX1	0.00331343
NFKBIZ	0.00338766
ZNF300	0.00345851
LINC00865	0.00352238
WASF1	0.00361538
SCARF1	0.00364388
TLR9	0.00365725
NR4A1	0.00369853
UBR5-AS1	0.0037
MS4A14	0.00371808
ARL11	0.00374778
OPN3	0.00375075
CCRL2	0.00377888
AHRR	0.00382807
KCTD12	0.00383574
CD5	0.00396311
GSTM2	0.00403721
ZNF366	0.00405174
SH3BP4	0.00406947
LRRC25	0.00409524
FAM132B	0.00417803
FLT3	0.00417803
HTR3A	0.00423852
UBD	0.004255
A2M	0.00426552
GPR82	0.00426552
ZFP28	0.00426812
ST14	0.00430453
LYZ	0.00431353
PLEKHG7	0.00433111
SLC7A7	0.00433494
RCAN3	0.00438058
LOC100128398	0.00438622
SIRPA	0.0044257
PLAU	0.00444835
LYL1	0.0044683
MICAL2	0.0044683
RAMP1	0.00454232
INPP5A	0.00473722
NT5DC2	0.00475803
GNG4	0.00476761
ZNF662	0.00478857
CDCP1	0.00483296
ZNF334	0.00484095
LOC440896	0.00484095
AMPD3	0.00490409
IGLL5	0.00495959
CYP27A1	0.00504525
LILRA4	0.00514267
LAMA5	0.0052299
DIRAS1	0.00531905
CTSZ	0.00531905
NSUN7	0.00539935
ACTN1	0.00558493
PPFIBP2	0.00558493
FAM177B	0.00568204
LINC01547	0.0057635
TIAM1	0.0057635
NCCRP1	0.0058091
CD86	0.0058091
COL4A4	0.00587672
ARMCX2	0.00590809
MFSD2A	0.00590809
SLC2A10	0.00591037
MIR4772	0.00592404
PXDC1	0.00595124
PFKFB2	0.00596092
CKAP4	0.00597003
FAM20C	0.00613021
MIR600HG	0.00613021
ARRDC4	0.00623496
MPZL3	0.00625245
CD109	0.00626483
TNFSF4	0.00637331
ARHGAP32	0.00645223
CCNJL	0.00668517
NREP	0.00694163
METTL1	0.00708035
ARHGEF40	0.00720292
ABCB4	0.00729184
BCAT1	0.00742872
KCTD15	0.00746714
SATB1-AS1	0.00762992
ENTPD1	0.00766672
MEX3B	0.00769757
ENPP3	0.00784565
ARHGAP31	0.00821194
ADAMTS1	0.00825474
MMD	0.00834716
CEACAM19	0.00844033
TVP23A	0.00844874
FAM110C	0.00876007
ADCY6	0.00896925
CHPT1	0.00896925
NRGN	0.00901357
CYP2S1	0.00903368
MICAL3	0.00914845
TPST1	0.00918558
TGM5	0.00918785
SAMD4A	0.00941797
TNS3	0.00947083
CXXC5	0.00956229
ME1	0.00970282
CLEC12A	0.00977727
TBC1D4	0.00979361
TNFRSF21	0.0101269
KLF8	0.0104481
PID1	0.0105583
RIN2	0.0107523
SMAD1	0.011191
CNKSR2	0.0111966
FCRL4	0.0111966
ALPL	0.0114664
ZNF677	0.0116246
TLR4	0.0116883
COL23A1	0.0119783
EFHC2	0.0119853
NRARP	0.0121919
TMIGD2	0.0121919
CEP170B	0.0122278
TAF4B	0.0124912
PNOC	0.0127269
AKAP2	0.0129925
CARD9	0.0130383
ATP6V1C2	0.0130949
AKT1S1	0.0132928
EEPD1	0.013374
CST3	0.013374
TBXA2R	0.0134635
LOC613266	0.0134635
AMOTL1	0.0135556
ECHDC3	0.0135583
DOCK4	0.0136265
ZMYND15	0.0136265
ARHGEF10L	0.0138212
TTTY14	0.0140777
FNBP1L	0.0140924
THBD	0.0141902
CYBB	0.0144457
VAV2	0.0144752
NLRP3	0.0145535
BEST1	0.0145851
PRKAR2B	0.0146162
LTBP3	0.0146728
PVRL2	0.0147006
PADI2	0.0151065
HSP90AB1	0.015171
PLXNA4	0.0154259
MYO1C	0.0154281
DYSF	0.0158181
SCARB1	0.015854
EPB41L2	0.0160745
MYL9	0.0163583
LTBR	0.0164633
MYO1B	0.0166282
CD93	0.016751
SLCO5A1	0.0168079
IL23A	0.016915
DENND6B	0.0171162
NRP1	0.0172029
RAPGEF5	0.0173091
ZNF471	0.0176553
PIP5K1B	0.0177133
BACH2	0.0178186
NLN	0.0179138
KLK1	0.018283
JAG1	0.0183297
LY96	0.0184502
SPATA6	0.0185596
ATF5	0.0191987
IRF8	0.0192853
GAS6-AS1	0.019345
IZUMO4	0.0195364
IL1A	0.0199681
P2RY6	0.0199681
UACA	0.0200783
PDIA5	0.0201362
ABTB2	0.0202666
DCHS1	0.0205631
VDR	0.0207273
CD80	0.0207557
GPR157	0.0207813
CXCL16	0.020959
CD1D	0.0212027
FMNL2	0.021529
BACE2	0.0218495
ZBTB32	0.0219416
SDPR	0.0225647
HAPLN3	0.0225873
PRAM1	0.0227811
H1F0	0.0229198
PAICS	0.0233053
LINC00899	0.0235127
MED12L	0.0235411
GBGT1	0.0235411
WNT16	0.0242649
SALL4	0.0243914
BAHCC1	0.0246589
CLCN4	0.0249366
TGFA	0.0249383
SHF	0.0251081
HOMER3	0.0251767
UNC93B1	0.0262905
GYPE	0.0263918
PRELID2	0.026809
GPLD1	0.0271075
XXYLT1-AS2	0.0275296
GPR34	0.028636
SHTN1	0.0288316
NLRC4	0.0293189
CSTA	0.0295076
ANXA9	0.0298903
JDP2	0.0298963
FCGRT	0.0300598
PLXDC2	0.0306678
NME1	0.0309793
SMPDL3B	0.0310922
PRCD	0.0314336
PDGFC	0.0320013
IFI30	0.0324652
UST	0.0326076
PACSIN1	0.0326506
SNX9	0.033581
SLC41A2	0.0336142
GLT1D1	0.0336433
LOC102724552	0.0338504
KRT81	0.0338624
GADD45G	0.0338624
LMO2	0.0342014
SLC40A1	0.0342277
GPR162	0.034267
APBB2	0.0352814
LRRC75B	0.0358677
COL4A3	0.0360017
ESPL1	0.036211
RRAD	0.037109
EMID1	0.0373029
NET1	0.0380625
WNT3	0.0383369
HSF5	0.0384766
MRC2	0.0388203
SPARC	0.0395111
SNX22	0.0395849
C4orf32	0.040725
FGD4	0.0407295
HOMER2	0.0417155
RIN1	0.0418881
CRYBG3	0.0418881
P2RX5-TAX1BP3	0.0424316
CPNE7	0.0435315
TSPAN18	0.0445664
LINC01535	0.0447053
NT5E	0.0447053
NEDD4L	0.0448984
SLC11A1	0.0449797
SELL	0.0453298
CD200R1	0.0453498
TRIP10	0.0460541
REPS2	0.0464275
SCIMP	0.0481419
ACP5	0.0481419
LPCAT2	0.0483026
PDE9A	0.0484411
INSR	0.0486377
L3MBTL4	0.0486646
PKIB	0.0492282
MGAT5B	0.0497534
MGC70870	0.0497936

## Sheet: Table 1C
C
hNK_Bm1		hNK_Bm2		hNK_Bm3
Gene	Adj p-value	Gene	Adj p-value	Gene	Adj p-value
FGFBP2	0	CCL3	0	SELL	0
GZMB	0	XCL1	0	GZMK	0
SPON2	0	GZMK	0	LTB	0
FCGR3A	0	XCL2	0	CD44	0
LGALS1	0	ZNF331	0	IL7R	0
GZMH	0	TOX2	0	COTL1	0
PRF1	0	PIK3R1	0	CXCR3	0
LAIR2	0	NR4A2	0	CAPG	0
S100A4	0	CD160	0	XCL1	0
IGFBP7	0	AC245014.3	0	SPTSSB	0
PRSS23	0	ZFP36	0	GPR183	0
AKR1C3	0	FOS	0	CD52	6.21813e-234
ADGRG1	0	IRF8	0	NOP53	5.4269e-218
S100A6	0	IL2RB	0	EEF1B2	2.16738e-217
SYNE2	0	CMC1	0	TCF7	3.40837e-208
SH3BGRL3	0	PDE4B	0	CD3E	6.72193e-204
GNLY	0	CD27	0	NFKBIA	6.10407e-198
AES	0	CXCR6	0	RPL36A	1.06976e-197
EMP3	0	YPEL5	6.33082e-297	XCL2	5.75639e-183
CLIC3	0	CD69	5.09832e-287	PABPC1	2.72227e-181
ARPC2	0	CCL3L1	2.98378e-286	FXYD5	4.76224e-178
CD247	0	TSC22D3	4.24589e-286	TMEM123	3.5849e-158
CD99	0	GSTP1	2.0611e-281	KLRC1	4.77001e-155
HOPX	2.38839e-298	KLF6	1.30254e-269	MCUB	1.62311e-148
TTC38	4.73496e-276	ADGRG3	1.42805e-265	DUSP2	3.91168e-145
C12orf75	2.9651e-267	MAP3K8	1.43498e-256	IFITM3	1.37174e-143
PLAC8	2.76326e-261	SPRY1	1.09397e-251	CD2	2.89854e-143
KIR2DL3	8.82651e-252	DUSP1	5.32817e-234	CLDND1	7.84282e-143
EFHD2	1.09604e-251	PABPC1	3.31802e-227	PDE4B	4.17044e-142
MT2A	8.82097e-238	ALOX5AP	7.44208e-223	AREG	1.16538e-139
LYAR	1.00085e-236	B3GNT7	2.96503e-213	HLA-DRB1	4.07134e-126
S1PR5	4.61654e-236	LAT2	1.02937e-195	CD74	2.66039e-124
DBI	3.4497e-233	FYN	2.56804e-195	SNHG8	3.1362e-113
PTGDS	1.0816e-232	EML4	5.85152e-193	CXCR4	3.71861e-102
MYOM2	1.22473e-227	SERPINE2	4.529e-185	BHLHE40	2.96336e-98
KIR2DL1	1.06649e-223	FAM177A1	1.25918e-173	TNFAIP3	1.26816e-93
UCP2	4.85239e-222	TIGIT	5.88818e-173	EIF3E	4.30531e-89
ANXA2	8.42607e-222	GYG1	8.92425e-169	FOS	6.81297e-86
FCRL6	4.01575e-206	ABHD15	1.32089e-167	ZFP36L2	2.59899e-83
RARRES3	1.84631e-205	IFRD1	1.683e-167	NPM1	3.65092e-83
SELPLG	1.96232e-203	AREG	1.53645e-165	C6orf48	6.10427e-83
BIN2	1.92039e-198	LEPROTL1	1.94719e-165	NAP1L1	3.44506e-79
FLNA	1.21421e-192	GRAMD1A	1.79196e-161	RPS4Y1	1.044e-78
ABHD17A	4.3401e-185	CCNH	8.07579e-158	RPL17	6.10999e-74
PPP1CA	4.67245e-184	LDB2	6.47718e-153	MAFF	2.38984e-71
RAP1B	6.52715e-183	NCF1	1.10598e-150	PLP2	1.29327e-63
ITGB7	2.13811e-182	CEMIP2	6.24385e-149	CNN2	7.35913e-62
DSTN	4.06232e-178	PDCD4	1.17796e-147	TAGLN2	5.89694e-57
ANXA1	5.4322e-176	CD96	7.07797e-143	VIM	4.01206e-56
CAPN2	7.6399e-167	LINC01871	2.78333e-142	JUN	3.7791e-39
GLRX	2.18056e-163	PPP1R15A	3.88961e-130
CARD16	7.12687e-162	CCL4	8.71835e-130
TIMP1	1.41626e-159	TENT5C	7.49845e-126
CD53	3.59576e-159	YWHAH	2.84965e-123
UBE2F	2.04241e-148	RGS1	4.05743e-119
NDUFB7	8.16209e-147	SH2D1A	2.17036e-116
GZMM	3.10127e-144	TAGAP	8.36253e-115
GTF3C1	1.51478e-137	CYCS	7.14955e-106
ABI3	1.90548e-134	ADGRE5	2.08391e-103
PPP2R5C	1.85989e-133	LY9	5.77538e-103
ZEB2	7.39692e-125	PTP4A1	1.64603e-96
ARPC4	2.93552e-123	OFD1	3.45316e-96
PLEK	1.29539e-122	TRAC	6.68813e-95
CAST	4.99235e-122	PDLIM1	4.44957e-94
PSAP	8.21555e-122	SPTSSB	6.94315e-94
HDDC2	4.95549e-121	CSRNP1	5.13098e-90
DHRS7	1.73025e-120	CLPTM1	1.76152e-88
ZAP70	1.16328e-119	METTL9	3.09921e-85
BPGM	1.57806e-118	SDCBP	2.47497e-84
C1orf21	2.34792e-116	SURF4	1.00524e-79
MYO1G	5.5454e-115	H2AFJ	3.20224e-77
PXN	1.50963e-112	KLRC1	7.33811e-75
PPP1R18	3.47254e-112	GABARAPL1	1.21523e-74
GNG2	1.01483e-111	VPS37B	2.86228e-73
ARPC5	6.15784e-109	SELENOK	5.58772e-73
NCR3	1.6152e-108	AOAH	2.147e-72
NDUFA12	1.88618e-108	MPG	7.64268e-71
PGAM1	6.26389e-107	CLDND1	6.25368e-70
LIMD2	2.34446e-106	ELF1	1.29942e-67
GNPTAB	8.7432e-105	COTL1	1.52996e-65
PYHIN1	1.03674e-100	SLC2A3	1.91778e-63
TPM3	8.01742e-100	FYB1	2.07427e-63
CAP1	1.65959e-98	STK17A	8.88827e-63
SH3BP5	4.32646e-98	JUND	1.04421e-60
TBC1D10C	7.82593e-97	STK17B	1.02775e-59
ARL4C	1.65989e-96	SYTL3	3.21128e-59
GIMAP7	1.77378e-96	ACAP1	3.874e-58
CALR	3.23046e-95	WIPF1	2.09347e-57
PSMB9	5.86014e-95	HSPE1	6.52416e-56
CTSD	2.27287e-94	IDI1	1.2089e-54
SPN	1.06033e-93	TMIGD2	9.92874e-54
MSN	1.1786e-90	PRKCH	1.85427e-51
RGS2	5.28919e-90	LBH	1.50376e-49
IFI27L2	6.38908e-90	DNAJB6	1.67768e-49
TPST2	9.58481e-90	FKBP11	3.97768e-48
PLEKHF1	4.06448e-88	AC114760.2	5.54756e-48
MYO1F	2.64689e-86	HIST1H1C	2.22574e-47
SCP2	8.72403e-86	ARHGAP9	3.92513e-45
S100A11	2.87593e-81	STAT4	4.52853e-43
LCK	6.86806e-80	CHMP1B	5.73721e-43
UPP1	4.8587e-79	NUCB2	4.84714e-42
TFDP2	3.05327e-78	FUS	6.236e-41
ICAM2	5.0618e-78
GLIPR2	1.89731e-77
KLRG1	5.80269e-76
CD320	7.70524e-75
RASGRP2	1.62733e-74
HMOX2	2.37736e-71
FGR	2.11589e-70
SLC9A3R1	2.2602e-70
CISD3	6.20146e-69
THEMIS2	6.05334e-67
CTSC	4.13924e-66
C1orf162	8.54892e-64
BIN1	6.73516e-60
WDR1	3.74722e-58

## Sheet: Table 1D
D
NKP		Mature NK
Gene	Adj p-value	Gene	Adj p-value
ERG	1.82864e-06	FGFBP2	0.000103438
DNTT	1.82864e-06	GPR141	0.000104489
VPREB1	1.82864e-06	SYNE1	0.000119924
BCL11A	2.41183e-06	CD160	0.000143914
MYB	2.41183e-06	FLNA	0.00014956
MME	3.5547e-06	SAMHD1	0.000167034
CD24	5.49762e-05	MYBL1	0.000222173
SMAD1	6.03256e-05	IKZF3	0.000284095
MZB1	6.03256e-05	SLAMF6	0.00031386
TP53INP1	6.33752e-05	PRR5L	0.000350443
CD9	6.33752e-05	FGR	0.000366023
EBF1	6.33752e-05	PRF1	0.0004057
VPREB3	0.000101423	ITK	0.000410486
SCN3A	0.000113382	LRP10	0.000410486
HMHB1	0.000113382	ZNF831	0.000416479
ARPP21	0.000113382	PRSS23	0.000464292
BLNK	0.000113382	GRK5	0.000464292
CD34	0.000114305	PRKCH	0.000464292
B3GNT5	0.000118402	ZAP70	0.000465854
AFF3	0.000118402	LYST	0.000545186
GNG11	0.000165423	GBP5	0.000608279
STRBP	0.000169757	LGR6	0.000608279
TCF4	0.000232662	RORA	0.000613477
IGLL1	0.000284095	TMEM2	0.000614404
STK32B	0.000391269	ARHGEF3	0.000757398
BMP2K	0.000416479	AOAH	0.000781276
NREP	0.000416479	SLCO4C1	0.000827915
RIMKLB	0.000429834	SYNE2	0.00083181
LCN6	0.000429834	TGFBR3	0.00083181
C11orf74	0.000464292	CD247	0.00083181
ETS2	0.000464292	CEP78	0.000836365
TAPT1	0.000464292	GZMA	0.000836365
MPP1	0.000464292	PYHIN1	0.000841384
IGHA1	0.000464292	FCRL6	0.000841622
UBE2E2	0.000464292	SH2D2A	0.000849237
SEMA6A	0.000465854	PLEKHA1	0.000851466
CDCA7L	0.000502693	ABI3	0.000903215
MEF2C	0.000502693	ITGB2	0.000928577
CBFA2T3	0.000529904	STK10	0.000934674
SCARB1	0.000540647	PIK3R5	0.00101031
HLA-DPA1	0.000540647	GPR65	0.00105122
FAM30A	0.000540647	RAB8B	0.00105122
SCML2	0.000559166	CAPN2	0.00111148
SOCS2	0.000623002	JAZF1	0.00113178
CD200	0.000685578	TGFBR2	0.00118352
CDK6	0.00070105	STAT4	0.00123113
CSGALNACT1	0.000733695	GLIPR2	0.0012761
HPS4	0.000827915	S1PR5	0.00131095
MILR1	0.00083181	ARL4C	0.00133361
SLC9A7	0.00083181	LINC00299	0.00134345
HLA-DPB1	0.00083181	PRDM1	0.0013786
RAG2	0.00083181	APBA2	0.0013786
CD74	0.000903215	NEDD9	0.0014355
SLC23A1	0.000903215	PTPN22	0.00147136
HLA-DPA1	0.000903215	DHRS3	0.00148932
HLA-DPA1	0.000903215	WIPI1	0.00148932
PXDN	0.000903215	NKG7	0.00148932
RAB3GAP1	0.000912574	RNPEPL1	0.00149026
BACH2	0.000934674	CLIC3	0.00151573
CD79B	0.000950009	NFATC3	0.00153719
GAB2	0.000967428	EFHD2	0.00157017
CCDC88A	0.00106407	BTN3A1	0.00161299
CDC45	0.00113178	CD3D	0.00164596
QRSL1	0.00115195	RASA3	0.00168958
HLA-DPB1	0.0011742	STX11	0.0016901
BCL7A	0.00119792	IGF2R	0.00169853
JUP	0.00121721	PI4K2A	0.00169853
SMIM3	0.00126239	DTHD1	0.00183759
HIST1H3B	0.0012761	LINGO2	0.00184194
YBX3	0.0012761	TET2	0.0018745
CIITA	0.0013779	SIGLEC7	0.00192268
BTBD3	0.00146847	AAK1	0.00193952
PAX5	0.00148932	ABHD17A	0.00203606
KLF7	0.00158173	CAST	0.00206871
ZNF711	0.00164609	IQGAP1	0.00209333
PLXNB2	0.00164623	OPTN	0.00211808
ITM2C	0.00168958	ZBTB38	0.0021195
IGH	0.0016967	WDR7	0.00213224
P2RX1	0.00169853	APMAP	0.00213287
CD22	0.00193282	AGTPBP1	0.00213287
SPTA1	0.00199131	TMEM181	0.00213375
FNBP1L	0.00202716	PTPN12	0.00213375
IGHA1	0.00206871	SETD3	0.00214378
WASHC4	0.00213375	SPON2	0.00220058
CMTM7	0.00214378	GVINP1	0.00220058
PRDX1	0.00220058	AAK1	0.00220058
POU2AF1	0.00223297	TMEM71	0.00223297
AKAP12	0.00224564	RASA2	0.00224281
HLA-DPB1	0.00224564	FCER1G	0.00224689
MND1	0.00224794	TES	0.00230826
NID2	0.00231855	SYTL2	0.0023549
ADGRE2	0.0023549	RALGDS	0.0023549
NPCDR1	0.00243782	ERBB2	0.00242823
ZNF326	0.00244922	FAM129A	0.00242823
RAG1	0.00260537	ZBTB38	0.00244922
SSBP2	0.00271403	ARHGEF9	0.00249752
WDFY4	0.0027445	RAB27A	0.00256532
TCF3	0.0027445	NMUR1	0.00258365
ZMIZ1	0.0027445	SYTL3	0.00259852
ACY3	0.0027445	THEMIS2	0.00260275
IGKV2-24	0.00281043	HAVCR2	0.00260537
PLEKHA5	0.00287381	PLEK	0.00263939
CD79A	0.0028879	LDB2	0.00269466
CBX5	0.00290022	NCOA1	0.00273207
MYO5C	0.00290022	CST7	0.00274105
GALNT7	0.0029549	CXCR1	0.0027445
IGHA1	0.00303316	MYO1F	0.0027445
CPXM1	0.00308617	APOL6	0.0027445
LRRK1	0.00310293	FASLG	0.0027445
MYLK	0.00315034	KIF21B	0.0027445
HLA-DMA	0.00315034	ENC1	0.0027445
SNX2	0.00329556	ITGAL	0.0027445
TYMS	0.00329556	ITGB7	0.0027445
MSI2	0.0034494	PTPN18	0.0027445
GNA15	0.00349208	ZBTB16	0.0027462
FHIT	0.0035267	LPCAT1	0.00283316
GRAMD1B	0.00355824	DIAPH1	0.00287276
FAM69B	0.00364789	ABHD17A	0.00290022
HLA-DOA	0.00366194	ABHD17A	0.00290022
NPY	0.00366194	FYN	0.00295501
ZNF608	0.00369022	IFNAR2	0.00300858
CDCA7	0.00369022	FCRL3	0.00303316
P2RY14	0.00369022	SLC2A3	0.00303316
HLA-DQA1	0.0037384	PIK3IP1	0.00303316
FADS3	0.0037784	TLN1	0.00303316
DBN1	0.00397822	CDC42EP3	0.00304349
HLA-DMA	0.00397822	LAT	0.00308452
HLA-DMA	0.00397822	ARNTL	0.00311894
COL24A1	0.0041459	ABHD17A	0.00329556
COBLL1	0.00421836	RAC2	0.00339924
ZNF70	0.00421836	UEVLD	0.00341044
AEBP1	0.00431051	TTC38	0.00341628
MLXIP	0.00436918	GZMH	0.00343403
NAV1	0.0044801	JAK1	0.0034494
HLA-DQB1	0.0044801	ATP2B4	0.00356224
INPP4B	0.00453122	LBH	0.00364789
KCNK17	0.00479779	MGAT4A	0.00364789
PAG1	0.00482773	CD3G	0.00369022
NRIP1	0.00489409	NPC1	0.00369022
FLT3	0.00490212	PTCH1	0.00369022
GAB1	0.00490289	CD3E	0.00369022
SOX4	0.00499016	BNC2	0.00369022
SH3TC1	0.00503903	SELPLG	0.00369022
HHEX	0.00523434	STOM	0.00371445
RPS4Y2	0.00555266	APOBEC3H	0.00372184
SLC2A5	0.00555953	BTN3A2	0.0037384
SCMH1	0.0055616	KAT2B	0.00374952
TOP2B	0.00581405	GBP2	0.00375922
USP6NL	0.00581405	GCH1	0.00376005
LILRA2	0.00581405	ARHGAP30	0.00376616
TTC7A	0.00602057	LINC00324	0.0037784
SOD2	0.00615805	NCR3	0.00381698
TEC	0.00621618	NCR3	0.00381698
TARBP1	0.0062317	NCR3	0.00381698
BAHCC1	0.00635061	MOB3A	0.00387794
IGHA1	0.00635061	GIMAP4	0.0038954
PHACTR1	0.00635061	C1orf21	0.0038954
SORBS3	0.00635061	SIGLEC9	0.00390701
SPINK2	0.0063739	IPCEF1	0.00391633
FADS1	0.00641542	PAFAH2	0.00397217
CENPU	0.00646719	PTPN4	0.00397822
CENPW	0.0065971	CCNJL	0.00397822
GAPT	0.0065971	ANXA6	0.00397822
FRMD4B	0.00675313	DENND2D	0.00402018
TNFRSF21	0.00682031	MAPK1	0.00405434
MEIS1	0.00682031	ATXN1	0.00421836
BTK	0.00702451	INPP4A	0.00421836
CCNE2	0.00716618	UAP1	0.00421836
AASS	0.00726636	MVP	0.00421836
GNAI1	0.0074882	DIP2A	0.00431968
LEF1	0.00782556	DAB2	0.00436722
APP	0.00785698	ZFP36	0.00436918
IGF2BP3	0.00809619	ADGRE5	0.0044801
MPPED2	0.00822447	COG2	0.00449613
CHST15	0.00847571	SLAMF7	0.00453122
PECAM1	0.00876762	SP140	0.00454295
FAM30A	0.00884346	PHLDB2	0.00454355
SCARB2	0.00892945	EOMES	0.00463937
MARCKS	0.00939811	DOK2	0.00467962
RAVER2	0.00942436	KLRD1	0.00482773
GRK3	0.00942436	ELF4	0.00485473
MAGED1	0.00958405	MAT2B	0.00490289
BAZ2B	0.00971105	CCDC88C	0.00496507
		OSBPL5	0.00499016
		WIPF1	0.00499016
		MATK	0.00504192
		CX3CR1	0.00511266
		SEC24A	0.00513174
		CALM1	0.00514448
		MAST3	0.00522938
		ALOX5AP	0.0053022
		CHN2	0.0053022
		BIN2	0.0054178
		USP28	0.00552951
		HIPK2	0.00553178
		TNFRSF1B	0.00553178
		LPAR5	0.00555953
		IL18RAP	0.00567484
		IL2RB	0.00577773
		ARHGEF12	0.00581405
		LIMK1	0.00581405
		YES1	0.00594357
		CD8A	0.00602057
		IL12RB1	0.00602057
		CBLB	0.00602057
		IVNS1ABP	0.0061255
		ETS1	0.0062317
		NR4A2	0.00635061
		ADGRG1	0.00635061
		LCK	0.00635061
		RGS1	0.00635061
		STK4	0.00635061
		PREX1	0.00635061
		AP2A1	0.00635061
		CLEC2B	0.00635061
		RNF213	0.00639509
		RARRES3	0.00660263
		CDC42SE1	0.00662321
		GRAMD2B	0.00697704
		NBEAL2	0.00697704
		DGKD	0.00697704
		HERPUD2	0.00716276
		PTPRC	0.00721278
		PLOD1	0.00732008
		CMKLR1	0.0073937
		LLGL2	0.00764052
		TBX21	0.00766763
		SAMD3	0.00768253
		KLF13	0.00768253
		IDS	0.00780281
		LY9	0.00782556
		ITCH	0.00785698
		MORC3	0.00793119
		CTSC	0.00797836
		ANKH	0.00836992
		UPP1	0.0084446
		GPATCH8	0.0084446
		DENND1C	0.00852298
		IL2RG	0.0085338
		ELMO2	0.00856865
		A2M	0.00857579
		AKNA	0.00876639
		ARPC1B	0.00876639
		RNF4	0.00876639
		HLA-F	0.00876762
		IL12RB2	0.00878469
		ZBTB7A	0.00878469
		NFATC2	0.00892945
		GNG2	0.00895498
		AKAP5	0.00900804
		ZNF276	0.00901908
		SLC16A6	0.0090406
		CNOT4	0.0091769
		FOXO4	0.0091773
		USB1	0.00919697
		SLCO3A1	0.00924848
		KLRG1	0.00930429
		SLA2	0.00942436
		HLA-F	0.00942436
		PAM	0.00942436
		ATP11B	0.00966338
		APOBR	0.00969999
		CYTH1	0.00976348
		RAP1GAP2	0.00985877
		PCED1B	0.00994144

## Sheet: Table 1E
E
Healthy NK cells		AML NK cells
Gene	Adj p-value	Gene	Adj p-value
KLRB1	0	MTRNR2L1	0
CD7	0	IFI44L	0
FCER1G	0	PMAIP1	0
ITGB2	0	IFIT3	0
ACTG1	0	RHOH	0
CORO1A	0	GZMH	0
IGKC	0	CD3D	0
APMAP	0	KLF6	0
PLEKHF1	0	RBM39	0
ACTB	0	DNAJA1	0
JUNB	0	HLA-DPB1	0
CHST12	0	HLA-DPA1	0
AC245014.3	0	RSRC2	0
ZFP36	0	CNOT1	0
FGR	0	TRA2B	0
SPON2	0	HLA-DRB5	0
IL2RB	0	TNFAIP3	0
IER2	0	TSC22D3	0
CD160	0	HLA-DRB1	0
AC004687.1	3.88927e-296	SFPQ	0
EIF3G	4.99329e-293	SNRPG	0
OAZ1	7.14504e-286	BTG3	0
RPS26	1.77409e-283	COG3	0
RHOC	4.26849e-268	EIF1	0
MATK	4.10253e-267	JUND	2.48313e-301
ARPC1B	5.29924e-262	DDIT3	1.47561e-298
JAK1	5.02116e-251	SUB1	8.41746e-293
GZMM	8.64421e-249	WHAMM	9.5271e-290
ARPC5	6.63147e-237	CCNL1	5.85901e-289
TPST2	1.07072e-235	NFKBIZ	3.21014e-279
ANXA6	2.05878e-230	ISG20	4.41799e-275
CLIC3	3.4377e-223	POMP	2.79986e-272
EVL	8.78857e-223	CREBRF	1.27818e-263
KIR2DL1	2.66676e-216	IFI44	2.63386e-252
TUBA4A	4.63668e-216	CIR1	1.86551e-250
TRAPPC1	3.27172e-214	RABGGTB	8.08386e-249
UCP2	5.15235e-204	LGALS3	3.08376e-239
GSN	1.9408e-185	HSPA5	1.13712e-236
CCND3	3.74806e-182	IFI6	7.824e-235
BTG2	6.79502e-182	OAS1	1.4919e-230
RAP1B	7.77111e-175	ZC3H15	1.82805e-230
CAPZB	1.06364e-173	ZNF394	4.41934e-222
CAP1	6.2314e-166	SUPV3L1	9.68318e-218
PTGDR	6.66015e-160	ARID4B	2.03199e-215
LCK	1.11694e-155	UBC	1.69313e-213
KIR2DL3	5.09956e-154	PRRC2C	5.39748e-210
TRDC	1.45268e-151	PLIN2	1.15011e-209
LIMD2	1.07092e-146	DDX21	1.55392e-204
LAT2	6.09081e-145	PSMA3	1.66701e-200
GCHFR	1.50833e-143	ZNF207	2.84509e-198
ABI3	7.27009e-143	ELF1	6.86002e-198
APOBEC3G	3.88147e-141	KMT2E	3.69812e-197
B3GNT7	2.88006e-139	PNISR	1.75055e-196
OSTF1	1.50298e-138	HNRNPC	3.63501e-195
IFRD1	3.84595e-136	TANK	6.27411e-195
NXT1	4.08709e-135	TRA2A	6.47751e-190
P2RY8	9.53848e-135	USP15	1.09851e-188
TRAF3IP3	1.43189e-133	ZEB2	5.2301e-187
AOAH	1.86515e-133	ADAR	8.99996e-185
LCP1	4.37511e-133	MYLIP	5.60795e-184
TTC38	7.22618e-130	UBALD2	9.69967e-184
SEPT1	8.02762e-127	PNRC1	1.52723e-183
PRKCH	8.92616e-127	SAP18	1.81749e-179
ZAP70	5.37964e-126	PRPF4B	1.4564e-175
FCGR3A	8.02884e-118	SYF2	3.27259e-175
TRBC2	1.39527e-117	RNMT	3.60764e-175
ADAM8	2.50399e-117	MX1	4.66547e-175
LAT	7.05555e-116	NEAT1	4.79874e-172
TBC1D10C	1.99469e-112	EML4	4.91845e-169
CD300A	1.08473e-109	CCDC59	5.13811e-168
SLA	3.60201e-108	SBDS	4.70871e-166
P4HB	4.28262e-106	GGNBP2	7.93359e-162
DOK2	2.78473e-103	COX7B	6.63361e-161
PDE4B	6.40641e-101	RTRAF	1.28281e-157
ABHD15	3.63245e-98	HSP90AA1	3.70197e-157
WDR1	1.31268e-97	SEC61G	7.99286e-156
KLRC1	8.63578e-96	CD81	1.03497e-154
GADD45A	8.46335e-95	SAT1	4.40603e-151
DBNL	6.28336e-94	EIF5A	3.1437e-149
TRGC1	1.02686e-91	PPP1R15A	1.20728e-148
PTPN6	2.97202e-91	SMCHD1	2.91144e-148
IL16	2.01241e-90	FKBP11	7.22863e-148
FCRL6	4.99332e-89	EIF1B	1.48049e-147
SYTL1	6.20271e-87	ZFAS1	5.15605e-147
VPS28	3.85076e-86	FUS	7.65298e-147
CTDSP1	8.81748e-85	CYTIP	1.56329e-146
CNN2	1.13218e-75	MT2A	3.43118e-146
CREM	4.90312e-55	SP100	2.22096e-141
C1orf56	2.40938e-18	GPBP1	2.43751e-140
CCL3	0.000151004	EPB41L4A-AS1	3.53235e-140
		SRSF10	4.70753e-140
		LY6E	2.74088e-139
		BCLAF1	1.18626e-138
		RAB5IF	3.45511e-135
		BUD31	1.20463e-131
		TAX1BP1	1.02452e-130
		SON	2.92421e-130
		IQGAP1	1.49895e-129
		CLEC2B	3.69272e-127
		XAF1	4.97149e-122
		CD69	4.33766e-114
		F2R	9.68078e-106
		AREG	2.21144e-95
		HERPUD1	6.2417e-82
		ATP1B3	2.28644e-75
		HMGB2	4.3532e-40
		DUSP1	0.000768957
